# Supplementary material for: Optimization of multi-AGV task allocation based on an improved PSO algorithm
Source: PLoS One. 2025 Jun 2;20(6):e0321616. doi: 10.1371/journal.pone.0321616 (PMC12129354; doi:10.1371/journal.pone.0321616)
Supplement: S1 File — (ZIP) [file pone.0321616.s001.zip › Figure2.xlsx]

## Sheet: Figure2
Initial sequence
AGV_ID	Task_Sequence		Table 1. List of 10 simulated tasks.
1	1-2-3-4		Task number	Start point	End point	Task number	Start point	End point
2	5-6-7		1	40	293	6	388	260
3	8-9-10		2	94	292	7	378	271
			3	220	385	8	344	19
MGA			4	176	109	9	251	400
AGV_ID	Task_Sequence		5	377	186	10	24	145
1	2-9-5-4
2	1-7-8
3	10-6-3
IPSO
AGV_ID	Task_Sequence
1	2-9-7-5
2	6-3-8
3	1-4-10
MBTA
AGV_ID	Task_Sequence
1	10-2-9-7-5-6-8
2	3
3	1-4
