# Supplementary material for: Optimization of multi-AGV task allocation based on an improved PSO algorithm
Source: PLoS One. 2025 Jun 2;20(6):e0321616. doi: 10.1371/journal.pone.0321616 (PMC12129354; doi:10.1371/journal.pone.0321616)
Supplement: S1 File — (ZIP) [file pone.0321616.s001.zip › Figure3.xlsx]

## Sheet: Figure3
Table2 . List of 30 simulated tasks.
Task number	Start point	End point	Task number	Start point	End point
1	40	293	16	12	82
2	94	292	17	64	195
3	220	385	18	109	159
4	176	109	19	235	122
5	377	186	20	59	141
6	388	260	21	2	344
7	378	271	22	264	71
8	344	19	23	347	221
9	251	400	24	17	119
10	24	145	25	186	318
11	99	374	26	103	224
12	370	18	27	367	190
13	84	249	28	133	243
14	261	341	29	160	387
15	35	203	30	185	236
Algorithm	Number of Tasks		Simulated Task List	No-load Distances
Initial Sequence	6		the first 6 tasks in Table 2	47
	7		the first 7 tasks in Table 2	58
	8		the first 8 tasks in Table 2	69
	9		the first 9 tasks in Table 2	89
	10		the first 10 tasks in Table 2	112
	11		the first 11 tasks in Table 2	135
	12		the first 12 tasks in Table 2	155
	13		the first 13 tasks in Table 2	179
	14		the first 14 tasks in Table 2	188
	15		the first 15 tasks in Table 2	218
	16		the first 16 tasks in Table 2	246
	17		the first 17 tasks in Table 2	249
	18		the first 18 tasks in Table 2	259
	19		the first 19 tasks in Table 2	252
	20		the first 20 tasks in Table 2	277
	21		the first 21 tasks in Table 2	285
	22		the first 22 tasks in Table 2	309
	23		the first 23 tasks in Table 2	329
	24		the first 24 tasks in Table 2	356
	25		the first 25 tasks in Table 2	358
	26		the first 26 tasks in Table 2	383
	27		the first 27 tasks in Table 2	393
	28		the first 28 tasks in Table 2	410
	29		the first 29 tasks in Table 2	432
	30		all tasks in Table 2	444
MGA	6		the first 6 tasks in Table 2	16
	7		the first 7 tasks in Table 2	26
	8		the first 8 tasks in Table 2	28
	9		the first 9 tasks in Table 2	31
	10		the first 10 tasks in Table 2	40
	11		the first 11 tasks in Table 2	53
	12		the first 12 tasks in Table 2	51
	13		the first 13 tasks in Table 2	73
	14		the first 14 tasks in Table 2	87
	15		the first 15 tasks in Table 2	95
	16		the first 16 tasks in Table 2	94
	17		the first 17 tasks in Table 2	130
	18		the first 18 tasks in Table 2	132
	19		the first 19 tasks in Table 2	141
	20		the first 20 tasks in Table 2	167
	21		the first 21 tasks in Table 2	152
	22		the first 22 tasks in Table 2	160
	23		the first 23 tasks in Table 2	193
	24		the first 24 tasks in Table 2	207
	25		the first 25 tasks in Table 2	228
	26		the first 26 tasks in Table 2	245
	27		the first 27 tasks in Table 2	234
	28		the first 28 tasks in Table 2	262
	29		the first 29 tasks in Table 2	219
	30		all tasks in Table 2	271
IPSO	6		the first 6 tasks in Table 2	21
	7		the first 7 tasks in Table 2	29
	8		the first 8 tasks in Table 2	39
	9		the first 9 tasks in Table 2	40
	10		the first 10 tasks in Table 2	49
	11		the first 11 tasks in Table 2	53
	12		the first 12 tasks in Table 2	69
	13		the first 13 tasks in Table 2	83
	14		the first 14 tasks in Table 2	103
	15		the first 15 tasks in Table 2	107
	16		the first 16 tasks in Table 2	122
	17		the first 17 tasks in Table 2	113
	18		the first 18 tasks in Table 2	128
	19		the first 19 tasks in Table 2	129
	20		the first 20 tasks in Table 2	122
	21		the first 21 tasks in Table 2	135
	22		the first 22 tasks in Table 2	120
	23		the first 23 tasks in Table 2	155
	24		the first 24 tasks in Table 2	124
	25		the first 25 tasks in Table 2	158
	26		the first 26 tasks in Table 2	164
	27		the first 27 tasks in Table 2	178
	28		the first 28 tasks in Table 2	165
	29		the first 29 tasks in Table 2	180
	30		all tasks in Table 2	167
MBTA	6		the first 6 tasks in Table 2	37
	7		the first 7 tasks in Table 2	55
	8		the first 8 tasks in Table 2	78
	9		the first 9 tasks in Table 2	68
	10		the first 10 tasks in Table 2	73
	11		the first 11 tasks in Table 2	89
	12		the first 12 tasks in Table 2	124
	13		the first 13 tasks in Table 2	128
	14		the first 14 tasks in Table 2	115
	15		the first 15 tasks in Table 2	117
	16		the first 16 tasks in Table 2	117
	17		the first 17 tasks in Table 2	112
	18		the first 18 tasks in Table 2	146
	19		the first 19 tasks in Table 2	107
	20		the first 20 tasks in Table 2	109
	21		the first 21 tasks in Table 2	119
	22		the first 22 tasks in Table 2	93
	23		the first 23 tasks in Table 2	105
	24		the first 24 tasks in Table 2	107
	25		the first 25 tasks in Table 2	154
	26		the first 26 tasks in Table 2	139
	27		the first 27 tasks in Table 2	169
	28		the first 28 tasks in Table 2	151
	29		the first 29 tasks in Table 2	165
	30		all tasks in Table 2	166
