# Supplementary material for: Optimization of multi-AGV task allocation based on an improved PSO algorithm
Source: PLoS One. 2025 Jun 2;20(6):e0321616. doi: 10.1371/journal.pone.0321616 (PMC12129354; doi:10.1371/journal.pone.0321616)
Supplement: S1 File — (ZIP) [file pone.0321616.s001.zip › Figure4.xlsx]

## Sheet: Figure4
Table2 . List of 30 simulated tasks.
Task number	Start point	End point	Task number	Start point	End point
1	40	293	16	12	82
2	94	292	17	64	195
3	220	385	18	109	159
4	176	109	19	235	122
5	377	186	20	59	141
6	388	260	21	2	344
7	378	271	22	264	71
8	344	19	23	347	221
9	251	400	24	17	119
10	24	145	25	186	318
11	99	374	26	103	224
12	370	18	27	367	190
13	84	249	28	133	243
14	261	341	29	160	387
15	35	203	30	185	236
Algorithm	Number of tasks		Simulated Task List	Running Time
MGA	6		the first 6 tasks in Table 2	1.24581465000000
	7		the first 7 tasks in Table 2	1.23155535000000
	8		the first 8 tasks in Table 2	1.52930175000000
	9		the first 9 tasks in Table 2	1.55873280000000
	10		the first 10 tasks in Table 2	1.71482195000000
	11		the first 11 tasks in Table 2	1.61616665000000
	12		the first 12 tasks in Table 2	1.76517680000000
	13		the first 13 tasks in Table 2	1.86958840000000
	14		the first 14 tasks in Table 2	2.18983595000000
	15		the first 15 tasks in Table 2	2.31876020000000
	16		the first 16 tasks in Table 2	2.20593585000000
	17		the first 17 tasks in Table 2	2.28060370000000
	18		the first 18 tasks in Table 2	2.46531285000000
	19		the first 19 tasks in Table 2	2.54632705000000
	20		the first 20 tasks in Table 2	2.55385810000000
	21		the first 21 tasks in Table 2	2.72960740000000
	22		the first 22 tasks in Table 2	2.82051595000000
	23		the first 23 tasks in Table 2	2.94755235000000
	24		the first 24 tasks in Table 2	2.99638430000000
	25		the first 25 tasks in Table 2	3.13851940000000
	26		the first 26 tasks in Table 2	3.21933370000000
	27		the first 27 tasks in Table 2	3.41782320000000
	28		the first 28 tasks in Table 2	3.52295435000000
	29		the first 29 tasks in Table 2	3.59484280000000
	30		all tasks in Table 2	3.75051010000000
IPSO	6		the first 6 tasks in Table 2	0.196788330000000
	7		the first 7 tasks in Table 2	0.192883370000000
	8		the first 8 tasks in Table 2	0.191587140000000
	9		the first 9 tasks in Table 2	0.191493540000000
	10		the first 10 tasks in Table 2	0.191599040000000
	11		the first 11 tasks in Table 2	0.194161680000000
	12		the first 12 tasks in Table 2	0.196479090000000
	13		the first 13 tasks in Table 2	0.199389600000000
	14		the first 14 tasks in Table 2	0.199490820000000
	15		the first 15 tasks in Table 2	0.201594810000000
	16		the first 16 tasks in Table 2	0.209690340000000
	17		the first 17 tasks in Table 2	0.209231210000000
	18		the first 18 tasks in Table 2	0.210817200000000
	19		the first 19 tasks in Table 2	0.212062920000000
	20		the first 20 tasks in Table 2	0.216478610000000
	21		the first 21 tasks in Table 2	0.219022790000000
	22		the first 22 tasks in Table 2	0.222394820000000
	23		the first 23 tasks in Table 2	0.225823770000000
	24		the first 24 tasks in Table 2	0.227356430000000
	25		the first 25 tasks in Table 2	0.227406550000000
	26		the first 26 tasks in Table 2	0.230899230000000
	27		the first 27 tasks in Table 2	0.240444070000000
	28		the first 28 tasks in Table 2	0.241896390000000
	29		the first 29 tasks in Table 2	0.241238380000000
	30		all tasks in Table 2	0.248864510000000
MBTA	6		the first 6 tasks in Table 2	0.0110593900000000
	7		the first 7 tasks in Table 2	0.00913178000000000
	8		the first 8 tasks in Table 2	0.00862925000000000
	9		the first 9 tasks in Table 2	0.00808739000000000
	10		the first 10 tasks in Table 2	0.0931406200000000
	11		the first 11 tasks in Table 2	0.00542092000000000
	12		the first 12 tasks in Table 2	0.00563449000000000
	13		the first 13 tasks in Table 2	0.00530357000000000
	14		the first 14 tasks in Table 2	0.00520698000000000
	15		the first 15 tasks in Table 2	0.00556270000000000
	16		the first 16 tasks in Table 2	0.00602406000000000
	17		the first 17 tasks in Table 2	0.00593336000000000
	18		the first 18 tasks in Table 2	0.00608030000000000
	19		the first 19 tasks in Table 2	0.00644086000000000
	20		the first 20 tasks in Table 2	0.00655909000000000
	21		the first 21 tasks in Table 2	0.00689956000000000
	22		the first 22 tasks in Table 2	0.00747868000000000
	23		the first 23 tasks in Table 2	0.00737685000000000
	24		the first 24 tasks in Table 2	0.00791922000000000
	25		the first 25 tasks in Table 2	0.00785330000000000
	26		the first 26 tasks in Table 2	0.00750193000000000
	27		the first 27 tasks in Table 2	0.00801411000000000
	28		the first 28 tasks in Table 2	0.00937279000000000
	29		the first 29 tasks in Table 2	0.00969885000000000
	30		all tasks in Table 2	0.00970423000000000
