# Supplementary material for: Optimization of multi-AGV task allocation based on an improved PSO algorithm
Source: PLoS One. 2025 Jun 2;20(6):e0321616. doi: 10.1371/journal.pone.0321616 (PMC12129354; doi:10.1371/journal.pone.0321616)
Supplement: S1 File — (ZIP) [file pone.0321616.s001.zip › Figure5.xlsx]

## Sheet: Figure5
Table2 . List of 30 simulated tasks.
Task number	Start point	End point	Task number	Start point	End point
1	40	293	16	12	82
2	94	292	17	64	195
3	220	385	18	109	159
4	176	109	19	235	122
5	377	186	20	59	141
6	388	260	21	2	344
7	378	271	22	264	71
8	344	19	23	347	221
9	251	400	24	17	119
10	24	145	25	186	318
11	99	374	26	103	224
12	370	18	27	367	190
13	84	249	28	133	243
14	261	341	29	160	387
15	35	203	30	185	236
Algorithm	Number of tasks		Simulated Task List	AGV Utilization Rate
IPSO	6		the first 6 tasks in Table 2	0.281250000000000
	7		the first 7 tasks in Table 2	0.274788135593220
	8		the first 8 tasks in Table 2	0.281640027322404
	9		the first 9 tasks in Table 2	0.335869541316628
	10		the first 10 tasks in Table 2	0.408291930569778
	11		the first 11 tasks in Table 2	0.317576344558246
	12		the first 12 tasks in Table 2	0.423642144895742
	13		the first 13 tasks in Table 2	0.303803629209982
	14		the first 14 tasks in Table 2	0.310632299515632
	15		the first 15 tasks in Table 2	0.298234533818754
	16		the first 16 tasks in Table 2	0.290104046727161
	17		the first 17 tasks in Table 2	0.277786367382845
	18		the first 18 tasks in Table 2	0.277797964029434
	19		the first 19 tasks in Table 2	0.298130342677685
	20		the first 20 tasks in Table 2	0.304199764070073
	21		the first 21 tasks in Table 2	0.329331331234997
	22		the first 22 tasks in Table 2	0.306959324512101
	23		the first 23 tasks in Table 2	0.340735667582598
	24		the first 24 tasks in Table 2	0.299205795021135
	25		the first 25 tasks in Table 2	0.314060147145664
	26		the first 26 tasks in Table 2	0.330608649281041
	27		the first 27 tasks in Table 2	0.319549840202872
	28		the first 28 tasks in Table 2	0.289017637698913
	29		the first 29 tasks in Table 2	0.323585797247779
	30		all tasks in Table 2	0.304159636870180
IPSO(+B)	6		the first 6 tasks in Table 2	0.326371826371826
	7		the first 7 tasks in Table 2	0.362735462735463
	8		the first 8 tasks in Table 2	0.403533588208432
	9		the first 9 tasks in Table 2	0.410556428786543
	10		the first 10 tasks in Table 2	0.426177697840069
	11		the first 11 tasks in Table 2	0.407113609467821
	12		the first 12 tasks in Table 2	0.426865700072892
	13		the first 13 tasks in Table 2	0.442497308851379
	14		the first 14 tasks in Table 2	0.453311761999565
	15		the first 15 tasks in Table 2	0.460581312626636
	16		the first 16 tasks in Table 2	0.411798241396539
	17		the first 17 tasks in Table 2	0.437728286646626
	18		the first 18 tasks in Table 2	0.431727415995121
	19		the first 19 tasks in Table 2	0.458886395073888
	20		the first 20 tasks in Table 2	0.468585147579720
	21		the first 21 tasks in Table 2	0.477724541842800
	22		the first 22 tasks in Table 2	0.495744830858927
	23		the first 23 tasks in Table 2	0.481672105803447
	24		the first 24 tasks in Table 2	0.479817614532573
	25		the first 25 tasks in Table 2	0.507133405746656
	26		the first 26 tasks in Table 2	0.514387587066026
	27		the first 27 tasks in Table 2	0.521913460635850
	28		the first 28 tasks in Table 2	0.497447884244720
	29		the first 29 tasks in Table 2	0.510796518710013
	30		all tasks in Table 2	0.530785626570784
MGA	6		the first 6 tasks in Table 2	0.226000000000000
	7		the first 7 tasks in Table 2	0.250000000000000
	8		the first 8 tasks in Table 2	0.314000000000000
	9		the first 9 tasks in Table 2	0.352689924057705
	10		the first 10 tasks in Table 2	0.399838882921590
	11		the first 11 tasks in Table 2	0.346551724137931
	12		the first 12 tasks in Table 2	0.444500993048659
	13		the first 13 tasks in Table 2	0.395969498910675
	14		the first 14 tasks in Table 2	0.479481132075472
	15		the first 15 tasks in Table 2	0.490986097962031
	16		the first 16 tasks in Table 2	0.405405405405405
	17		the first 17 tasks in Table 2	0.428378378378378
	18		the first 18 tasks in Table 2	0.447781954887218
	19		the first 19 tasks in Table 2	0.473761224356033
	20		the first 20 tasks in Table 2	0.464197530864197
	21		the first 21 tasks in Table 2	0.472619047619048
	22		the first 22 tasks in Table 2	0.587115384615385
	23		the first 23 tasks in Table 2	0.472616753150482
	24		the first 24 tasks in Table 2	0.492045454545455
	25		the first 25 tasks in Table 2	0.417592592592593
	26		the first 26 tasks in Table 2	0.418181818181818
	27		the first 27 tasks in Table 2	0.434862385321101
	28		the first 28 tasks in Table 2	0.513732470334412
	29		the first 29 tasks in Table 2	0.470000000000000
	30		all tasks in Table 2	0.539316241992021
MBTA	6		the first 6 tasks in Table 2	0.198245614035088
	7		the first 7 tasks in Table 2	0.192307692307692
	8		the first 8 tasks in Table 2	0.178409090909091
	9		the first 9 tasks in Table 2	0.167961165048544
	10		the first 10 tasks in Table 2	0.222222222222222
	11		the first 11 tasks in Table 2	0.189622641509434
	12		the first 12 tasks in Table 2	0.167857142857143
	13		the first 13 tasks in Table 2	0.187878787878788
	14		the first 14 tasks in Table 2	0.247663551401869
	15		the first 15 tasks in Table 2	0.267289719626168
	16		the first 16 tasks in Table 2	0.272727272727273
	17		the first 17 tasks in Table 2	0.288181818181818
	18		the first 18 tasks in Table 2	0.299090909090909
	19		the first 19 tasks in Table 2	0.317272727272727
	20		the first 20 tasks in Table 2	0.442352941176471
	21		the first 21 tasks in Table 2	0.367592592592593
	22		the first 22 tasks in Table 2	0.431250000000000
	23		the first 23 tasks in Table 2	0.463043478260870
	24		the first 24 tasks in Table 2	0.330534351145038
	25		the first 25 tasks in Table 2	0.315384615384616
	26		the first 26 tasks in Table 2	0.348484848484849
	27		the first 27 tasks in Table 2	0.451428571428572
	28		the first 28 tasks in Table 2	0.415254237288136
	29		the first 29 tasks in Table 2	0.438135593220339
	30		all tasks in Table 2	0.412403100775194
