# Supplementary material for: Optimization of multi-AGV task allocation based on an improved PSO algorithm
Source: PLoS One. 2025 Jun 2;20(6):e0321616. doi: 10.1371/journal.pone.0321616 (PMC12129354; doi:10.1371/journal.pone.0321616)
Supplement: S1 File — (ZIP) [file pone.0321616.s001.zip › Figure6.xlsx]

## Sheet: Figure6
Table2 . List of 30 simulated tasks.
Task number	Start point	End point	Task number	Start point	End point
1	40	293	16	12	82
2	94	292	17	64	195
3	220	385	18	109	159
4	176	109	19	235	122
5	377	186	20	59	141
6	388	260	21	2	344
7	378	271	22	264	71
8	344	19	23	347	221
9	251	400	24	17	119
10	24	145	25	186	318
11	99	374	26	103	224
12	370	18	27	367	190
13	84	249	28	133	243
14	261	341	29	160	387
15	35	203	30	185	236
Algorithm	Number of tasks		Simulated Task List	No-load Distances
IPSO	6		the first 6 tasks in Table 2	77
	7		the first 7 tasks in Table 2	87
	8		the first 8 tasks in Table 2	96
	9		the first 9 tasks in Table 2	85.6
	10		the first 10 tasks in Table 2	101.8
	11		the first 11 tasks in Table 2	122.8
	12		the first 12 tasks in Table 2	112.4
	13		the first 13 tasks in Table 2	148.6
	14		the first 14 tasks in Table 2	150.8
	15		the first 15 tasks in Table 2	173
	16		the first 16 tasks in Table 2	181.6
	17		the first 17 tasks in Table 2	205.8
	18		the first 18 tasks in Table 2	220
	19		the first 19 tasks in Table 2	209.6
	20		the first 20 tasks in Table 2	218.8
	21		the first 21 tasks in Table 2	239.2
	22		the first 22 tasks in Table 2	230.6
	23		the first 23 tasks in Table 2	230.2
	24		the first 24 tasks in Table 2	224.4
	25		the first 25 tasks in Table 2	243.2
	26		the first 26 tasks in Table 2	257
	27		the first 27 tasks in Table 2	252.2
	28		the first 28 tasks in Table 2	262
	29		the first 29 tasks in Table 2	270.2
	30		all tasks in Table 2	281.4
IPSO(+B)	6		the first 6 tasks in Table 2	99
	7		the first 7 tasks in Table 2	109
	8		the first 8 tasks in Table 2	119.8
	9		the first 9 tasks in Table 2	161
	10		the first 10 tasks in Table 2	176.6
	11		the first 11 tasks in Table 2	186.4
	12		the first 12 tasks in Table 2	187.2
	13		the first 13 tasks in Table 2	199
	14		the first 14 tasks in Table 2	216.8
	15		the first 15 tasks in Table 2	249.8
	16		the first 16 tasks in Table 2	257.8
	17		the first 17 tasks in Table 2	247
	18		the first 18 tasks in Table 2	271.2
	19		the first 19 tasks in Table 2	293.6
	20		the first 20 tasks in Table 2	295.8
	21		the first 21 tasks in Table 2	286.2
	22		the first 22 tasks in Table 2	291.8
	23		the first 23 tasks in Table 2	297.4
	24		the first 24 tasks in Table 2	294.2
	25		the first 25 tasks in Table 2	305.4
	26		the first 26 tasks in Table 2	318.4
	27		the first 27 tasks in Table 2	306
	28		the first 28 tasks in Table 2	335.8
	29		the first 29 tasks in Table 2	362.6
	30		all tasks in Table 2	364.8
MGA	6		the first 6 tasks in Table 2	161
	7		the first 7 tasks in Table 2	209
	8		the first 8 tasks in Table 2	217
	9		the first 9 tasks in Table 2	271
	10		the first 10 tasks in Table 2	216
	11		the first 11 tasks in Table 2	251
	12		the first 12 tasks in Table 2	243
	13		the first 13 tasks in Table 2	244
	14		the first 14 tasks in Table 2	253
	15		the first 15 tasks in Table 2	260
	16		the first 16 tasks in Table 2	262
	17		the first 17 tasks in Table 2	295
	18		the first 18 tasks in Table 2	283
	19		the first 19 tasks in Table 2	329
	20		the first 20 tasks in Table 2	350
	21		the first 21 tasks in Table 2	275
	22		the first 22 tasks in Table 2	278
	23		the first 23 tasks in Table 2	354
	24		the first 24 tasks in Table 2	319
	25		the first 25 tasks in Table 2	425
	26		the first 26 tasks in Table 2	396
	27		the first 27 tasks in Table 2	440
	28		the first 28 tasks in Table 2	390
	29		the first 29 tasks in Table 2	445
	30		all tasks in Table 2	380
MBTA	6		the first 6 tasks in Table 2	147
	7		the first 7 tasks in Table 2	189
	8		the first 8 tasks in Table 2	203
	9		the first 9 tasks in Table 2	163
	10		the first 10 tasks in Table 2	228
	11		the first 11 tasks in Table 2	249
	12		the first 12 tasks in Table 2	283
	13		the first 13 tasks in Table 2	268
	14		the first 14 tasks in Table 2	273
	15		the first 15 tasks in Table 2	244
	16		the first 16 tasks in Table 2	250
	17		the first 17 tasks in Table 2	239
	18		the first 18 tasks in Table 2	245
	19		the first 19 tasks in Table 2	257
	20		the first 20 tasks in Table 2	230
	21		the first 21 tasks in Table 2	233
	22		the first 22 tasks in Table 2	216
	23		the first 23 tasks in Table 2	232
	24		the first 24 tasks in Table 2	267
	25		the first 25 tasks in Table 2	253
	26		the first 26 tasks in Table 2	254
	27		the first 27 tasks in Table 2	224
	28		the first 28 tasks in Table 2	244
	29		the first 29 tasks in Table 2	271
	30		all tasks in Table 2	280
