# Supplementary material for: Optimization of multi-AGV task allocation based on an improved PSO algorithm
Source: PLoS One. 2025 Jun 2;20(6):e0321616. doi: 10.1371/journal.pone.0321616 (PMC12129354; doi:10.1371/journal.pone.0321616)
Supplement: S1 File — (ZIP) [file pone.0321616.s001.zip › Figure7.xlsx]

## Sheet: Figure7
Table2 . List of 30 simulated tasks.
Task number	Start point	End point	Task number	Start point	End point
1	40	293	16	12	82
2	94	292	17	64	195
3	220	385	18	109	159
4	176	109	19	235	122
5	377	186	20	59	141
6	388	260	21	2	344
7	378	271	22	264	71
8	344	19	23	347	221
9	251	400	24	17	119
10	24	145	25	186	318
11	99	374	26	103	224
12	370	18	27	367	190
13	84	249	28	133	243
14	261	341	29	160	387
15	35	203	30	185	236
Algorithm	Number of tasks		Simulated Task List	Total Completion Time
IPSO	6		the first 6 tasks in Table 2	96
	7		the first 7 tasks in Table 2	118
	8		the first 8 tasks in Table 2	156.2
	9		the first 9 tasks in Table 2	135
	10		the first 10 tasks in Table 2	136.6
	11		the first 11 tasks in Table 2	161.2
	12		the first 12 tasks in Table 2	205.8
	13		the first 13 tasks in Table 2	216.2
	14		the first 14 tasks in Table 2	214
	15		the first 15 tasks in Table 2	215
	16		the first 16 tasks in Table 2	230.8
	17		the first 17 tasks in Table 2	264.2
	18		the first 18 tasks in Table 2	255.8
	19		the first 19 tasks in Table 2	284.6
	20		the first 20 tasks in Table 2	287.8
	21		the first 21 tasks in Table 2	265.2
	22		the first 22 tasks in Table 2	315.8
	23		the first 23 tasks in Table 2	295.6
	24		the first 24 tasks in Table 2	326.6
	25		the first 25 tasks in Table 2	337.2
	26		the first 26 tasks in Table 2	330
	27		the first 27 tasks in Table 2	350
	28		the first 28 tasks in Table 2	364
	29		the first 29 tasks in Table 2	341.4
	30		all tasks in Table 2	387.6
IPSO(+B)	6		the first 6 tasks in Table 2	74
	7		the first 7 tasks in Table 2	74
	8		the first 8 tasks in Table 2	81.4
	9		the first 9 tasks in Table 2	85
	10		the first 10 tasks in Table 2	88.4
	11		the first 11 tasks in Table 2	107.2
	12		the first 12 tasks in Table 2	116.8
	13		the first 13 tasks in Table 2	123.8
	14		the first 14 tasks in Table 2	127.2
	15		the first 15 tasks in Table 2	132
	16		the first 16 tasks in Table 2	148.8
	17		the first 17 tasks in Table 2	153.8
	18		the first 18 tasks in Table 2	157
	19		the first 19 tasks in Table 2	158.2
	20		the first 20 tasks in Table 2	168.6
	21		the first 21 tasks in Table 2	172.8
	22		the first 22 tasks in Table 2	170.2
	23		the first 23 tasks in Table 2	183.8
	24		the first 24 tasks in Table 2	189.2
	25		the first 25 tasks in Table 2	190.8
	26		the first 26 tasks in Table 2	190.8
	27		the first 27 tasks in Table 2	193.8
	28		the first 28 tasks in Table 2	204.6
	29		the first 29 tasks in Table 2	214.6
	30		all tasks in Table 2	206.8
MGA	6		the first 6 tasks in Table 2	100
	7		the first 7 tasks in Table 2	100
	8		the first 8 tasks in Table 2	100
	9		the first 9 tasks in Table 2	110
	10		the first 10 tasks in Table 2	98
	11		the first 11 tasks in Table 2	116
	12		the first 12 tasks in Table 2	114
	13		the first 13 tasks in Table 2	136
	14		the first 14 tasks in Table 2	112
	15		the first 15 tasks in Table 2	126
	16		the first 16 tasks in Table 2	148
	17		the first 17 tasks in Table 2	148
	18		the first 18 tasks in Table 2	152
	19		the first 19 tasks in Table 2	152
	20		the first 20 tasks in Table 2	162
	21		the first 21 tasks in Table 2	168
	22		the first 22 tasks in Table 2	144
	23		the first 23 tasks in Table 2	190
	24		the first 24 tasks in Table 2	176
	25		the first 25 tasks in Table 2	216
	26		the first 26 tasks in Table 2	220
	27		the first 27 tasks in Table 2	218
	28		the first 28 tasks in Table 2	206
	29		the first 29 tasks in Table 2	220
	30		all tasks in Table 2	222
MBTA	6		the first 6 tasks in Table 2	114
	7		the first 7 tasks in Table 2	130
	8		the first 8 tasks in Table 2	176
	9		the first 9 tasks in Table 2	206
	10		the first 10 tasks in Table 2	162
	11		the first 11 tasks in Table 2	212
	12		the first 12 tasks in Table 2	280
	13		the first 13 tasks in Table 2	264
	14		the first 14 tasks in Table 2	214
	15		the first 15 tasks in Table 2	214
	16		the first 16 tasks in Table 2	220
	17		the first 17 tasks in Table 2	220
	18		the first 18 tasks in Table 2	220
	19		the first 19 tasks in Table 2	220
	20		the first 20 tasks in Table 2	170
	21		the first 21 tasks in Table 2	216
	22		the first 22 tasks in Table 2	192
	23		the first 23 tasks in Table 2	184
	24		the first 24 tasks in Table 2	262
	25		the first 25 tasks in Table 2	286
	26		the first 26 tasks in Table 2	264
	27		the first 27 tasks in Table 2	210
	28		the first 28 tasks in Table 2	236
	29		the first 29 tasks in Table 2	236
	30		all tasks in Table 2	258
