# Supplementary material for: Optimization of multi-AGV task allocation based on an improved PSO algorithm
Source: PLoS One. 2025 Jun 2;20(6):e0321616. doi: 10.1371/journal.pone.0321616 (PMC12129354; doi:10.1371/journal.pone.0321616)
Supplement: S1 File — (ZIP) [file pone.0321616.s001.zip › IPSO.m]

% 初始化任务和距离矩阵
tasks = [1, 40, 293; 2, 94, 292; 3, 220, 385; 4, 176, 109; 5, 377, 186;
         6, 388, 260; 7, 378, 271; 8, 344, 19; 9, 251, 400; 10, 24, 145;];

% 工厂网格地图：0 表示可通行，1 表示障碍物 
G = [0 0 0 0 0 0 0 0 0 0 0 0 0 0 0 0 0 0 0 0;
     0 1 1 0 0 0 0 0 0 1 1 0 0 0 0 0 1 0 0 0;
     0 1 1 0 0 0 0 0 0 1 1 0 0 0 0 0 1 0 0 0;
     0 0 0 0 0 0 0 0 0 0 0 1 0 0 0 0 1 0 0 0;
     0 0 0 0 0 0 0 0 0 0 0 0 0 0 0 0 1 0 0 0;
     0 0 0 0 0 0 0 0 0 0 0 0 0 0 0 0 1 0 0 0;
     0 0 0 0 0 0 1 1 1 0 0 0 0 0 0 0 1 1 1 0;
     0 1 1 1 0 0 1 1 1 0 1 1 1 1 0 0 0 0 0 0;
     0 1 1 1 0 0 0 0 0 0 1 1 1 1 0 0 0 0 0 0;
     0 0 0 0 0 0 0 0 0 0 1 1 1 1 0 0 0 0 0 0;
     0 0 0 0 0 0 0 1 1 1 1 1 1 1 0 0 0 0 0 0;
     0 0 0 0 0 0 0 1 1 1 1 1 1 1 0 0 0 0 0 0;
     0 0 0 0 0 0 0 0 0 0 0 0 0 0 0 1 1 1 1 0;
     0 0 0 0 0 0 0 0 0 0 0 0 0 0 0 1 1 1 1 0;
     1 1 1 1 0 0 0 0 0 0 0 0 0 0 0 1 1 1 1 0;
     1 1 1 1 0 0 0 1 1 1 1 1 0 0 0 0 0 0 0 0;
     0 0 0 0 0 0 1 1 1 1 1 1 0 0 0 0 0 1 1 0;
     0 0 0 0 0 0 0 0 0 0 1 1 0 0 0 0 0 1 1 0;
     0 0 0 0 0 0 0 0 0 0 1 1 0 0 1 0 0 0 0 0;
     0 0 0 0 0 0 0 0 0 0 1 1 0 0 0 0 0 0 0 0];

% 计算任务间的距离矩阵
distances = calculate_distances_from_grid(G, tasks);

% 粒子群优化（PSO）参数设置
num_tasks = 10;             % 任务数量
num_agvs = 3;               % AGV 数量
n = 500;                    % 粒子数量
c1 = 2; c2 = 2;             % PSO 的学习因子
w = 0.9;                    % 惯性权重
K = 100;                    % 迭代次数
vmax = ones(1, num_tasks) * 3;  % 最大速度限制

% 初始化粒子的位置和速度
x = zeros(n, num_tasks);     % 粒子位置
v = zeros(n, num_tasks);     % 粒子速度
fit = zeros(n, 1);           % 粒子适应度值

% 初始化粒子位置和适应度值
for i = 1:n
    x(i, :) = randperm(num_tasks);  % 随机排列任务序列
    v(i, :) = -vmax + 2 * vmax .* rand(1, num_tasks);  % 随机初始化速度
    fit(i) = Obj_fun_multi_agv(x(i, :), num_tasks, tasks, distances, num_agvs);  % 计算适应度
end

pbest = x;                  % 个体最优位置
[~, ind] = min(fit);        % 找到适应度最小的粒子
gbest = x(ind, :);          % 全局最优位置
fitnessbest = zeros(K, 1);  % 记录每次迭代的全局最优适应度

% 粒子群优化迭代过程
for d = 1:K
    for i = 1:n
        % 更新粒子速度
        v(i, :) = w * v(i, :) + ...
                  c1 * rand(1, num_tasks) .* (pbest(i, :) - x(i, :)) + ...
                  c2 * rand(1, num_tasks) .* (gbest - x(i, :));
        v(i, :) = max(min(v(i, :), vmax), -vmax);  

        % 更新粒子位置
        x(i, :) = round(x(i, :) + v(i, :));
        x(i, :) = max(min(x(i, :), num_tasks), 1);

        % 修正任务序列以保证唯一性
        current_sequence = x(i, :);
        [unique_sequence, ia] = unique(current_sequence, 'stable');
        if length(unique_sequence) < num_tasks
            missing_tasks = setdiff(1:num_tasks, unique_sequence);
            unique_sequence = [unique_sequence, missing_tasks];
        end
        x(i, :) = unique_sequence;

        % 计算适应度值
        new_distance = Obj_fun_multi_agv(x(i, :), num_tasks, tasks, distances, num_agvs);
        if new_distance < fit(i)
            pbest(i, :) = x(i, :);  % 更新个体最优位置
            fit(i) = new_distance;
        end
        if new_distance < fit(ind)
            gbest = x(i, :);       % 更新全局最优位置
            ind = i;
        end
    end
    fitnessbest(d) = fit(ind);  % 记录当前全局最优适应度
end

% 显示优化结果
disp('最佳位置是：'); disp(gbest);
disp('最优值是：'); disp(fitnessbest(end));


function combined_distance = Obj_fun_multi_agv(task_assignments, num_tasks, tasks, distances, num_agvs)
    tasks_per_agv = ceil(num_tasks / num_agvs);
    total_distance = 0;

    for agv = 1:num_agvs
        tasks_for_agv = task_assignments((agv-1)*tasks_per_agv+1 : min(agv*tasks_per_agv, num_tasks));
        if isempty(tasks_for_agv)
            continue;
        end
        for i = 1:length(tasks_for_agv)-1
            task_distance = distances(tasks_for_agv(i), tasks_for_agv(i+1));
            total_distance = total_distance + task_distance;
        end
    end

    combined_distance = total_distance;
end


% 新增的用于绘制路径图的函数
function plot_paths(tasks, optimized_sequence, original_sequence, G, num_agvs)
    colors = ['r', 'g', 'b', 'c', 'm', 'y', 'k'];
    [num_rows, num_cols] = size(G);
    tasks_per_agv = ceil(length(optimized_sequence) / num_agvs);

    % 绘制未优化的路径图
    figure;
    plot_map(G, tasks);
    title('Unoptimized inter-task path graph');
    hold on;
    h_legend = gobjects(1, num_agvs);
    for agv = 1:num_agvs
        start_idx = (agv-1) * tasks_per_agv + 1;
        end_idx = min(agv * tasks_per_agv, length(original_sequence));
        agv_sequence = original_sequence(start_idx:end_idx);
        for i = 1:length(agv_sequence)-1
            plot_path(tasks(agv_sequence(i), 3), tasks(agv_sequence(i+1), 2), G, colors(agv));
        end
        h_legend(agv) = plot(NaN, NaN, colors(agv)); % 创建虚拟的线条用于 legend
    end
    legend(h_legend, arrayfun(@(agv) sprintf('AGV %d', agv), 1:num_agvs, 'UniformOutput', false), ...
           'Location', 'northeast', 'TextColor', 'black', 'FontSize', 12, 'FontWeight', 'normal');
    hold off;

    % 绘制优化后的路径图
    figure;
    plot_map(G, tasks);
    title('Optimized inter-task path graph');
    hold on;
    h_legend = gobjects(1, num_agvs);
    for agv = 1:num_agvs
        start_idx = (agv-1) * tasks_per_agv + 1;
        end_idx = min(agv * tasks_per_agv, length(optimized_sequence));
        agv_sequence = optimized_sequence(start_idx:end_idx);
        for i = 1:length(agv_sequence)-1
            plot_path(tasks(agv_sequence(i), 3), tasks(agv_sequence(i+1), 2), G, colors(agv));
        end
        h_legend(agv) = plot(NaN, NaN, colors(agv));
    end
    legend(h_legend, arrayfun(@(agv) sprintf('AGV %d', agv), 1:num_agvs, 'UniformOutput', false), ...
           'Location', 'northeast', 'TextColor', 'black', 'FontSize', 12, 'FontWeight', 'normal');
    hold off;
end
function distances = calculate_distances_from_grid(G, tasks)
    num_tasks = size(tasks, 1);
    distances = zeros(num_tasks, num_tasks);
    for i = 1:num_tasks
        for j = 1:num_tasks
            if i ~= j
                start = tasks(i, 3); % 第 i 个任务的终点
                goal = tasks(j, 2);  % 第 j 个任务的起点
                distances(i, j) = astar_path_length(start, goal, G);
            end
        end
    end
end

function plot_map(G, tasks)
    [num_rows, num_cols] = size(G);
    MM = num_rows; % 地图尺寸
    for i = 1:MM
        for j = 1:MM
            x1 = j-1; y1 = MM-i;
            x2 = j; y2 = MM-i;
            x3 = j; y3 = MM-i+1;
            x4 = j-1; y4 = MM-i+1;
            if G(i,j) == 1
                fill([x1,x2,x3,x4], [y1,y2,y3,y4], [0.2,0.2,0.2]); % 占用区域
            else
                fill([x1,x2,x3,x4], [y1,y2,y3,y4], [1,1,1]); % 空闲区域
            end
            hold on;
        end
    end
    hold off;
    title('Factory Grid Map');
    xlabel('x-coordinate');
    ylabel('y-coordinate');
    axis equal;
    axis off;
end
function plot_path(start, goal, grid, color)
    % 使用A*算法计算路径
    [num_rows, num_cols] = size(grid);
    [start_row, start_col] = linearToRowCol(start, num_rows, num_cols);
    [goal_row, goal_col] = linearToRowCol(goal, num_rows, num_cols);
    
    % 使用A*算法计算路径
    path = astar_find_path(start_row, start_col, goal_row, goal_col, grid);
    
    % 将路径绘制在图上
    for i = 1:length(path)-1
        plot([path(i, 2)-0.5, path(i+1, 2)-0.5], [num_rows-path(i, 1)+0.5, num_rows-path(i+1, 1)+0.5], color, 'LineWidth', 2);
    end
    hold on;
end

 function path = astar_find_path(start_row, start_col, goal_row, goal_col, grid)
    % 初始化A*算法
    openSet = [struct('row', start_row, 'col', start_col, 'g', 0, 'f', heuristic(start_row, start_col, goal_row, goal_col))];
    closedSet = false(size(grid));
    cameFrom = cell(size(grid));
    
    % gScore记录从起点到当前点的最短路径长度
    gScore = inf(size(grid));
    gScore(start_row, start_col) = 0;

    while ~isempty(openSet)
        % 选择f值最小的点
        [~, idx] = min([openSet.f]);
        current = openSet(idx);
        current_idx = sub2ind(size(grid), current.row, current.col);
        
        % 如果达到目标点
        if current.row == goal_row && current.col == goal_col
            path = reconstruct_path(cameFrom, current);
            return;
        end

        % 移除当前点
        openSet(idx) = [];
        closedSet(current.row, current.col) = true;

        % 检查邻居
        neighbors = get_neighbors(current.row, current.col, grid);
        for k = 1:size(neighbors, 1)
            neighbor_row = neighbors(k, 1);
            neighbor_col = neighbors(k, 2);
            if closedSet(neighbor_row, neighbor_col)
                continue;
            end

            tentative_gScore = gScore(current.row, current.col) + 1; 
            if tentative_gScore < gScore(neighbor_row, neighbor_col)
                % 更新最优路径
                gScore(neighbor_row, neighbor_col) = tentative_gScore;
                f = tentative_gScore + heuristic(neighbor_row, neighbor_col, goal_row, goal_col);
                neighbor_idx = find([openSet.row] == neighbor_row & [openSet.col] == neighbor_col);
                if isempty(neighbor_idx)
                    % 如果不在开放列表中，加入开放列表
                    openSet(end+1) = struct('row', neighbor_row, 'col', neighbor_col, 'g', tentative_gScore, 'f', f);
                else
                    % 更新开放列表中的节点
                    openSet(neighbor_idx).g = tentative_gScore;
                    openSet(neighbor_idx).f = f;
                end
                
                % 记录路径
                cameFrom{neighbor_row, neighbor_col} = [current.row, current.col];
            end
        end
    end

    path = []; 
end

function path = reconstruct_path(cameFrom, current)
    path = [current.row, current.col];
    while true
        next = cameFrom{current.row, current.col};
        if isempty(next)
            break;
        end
        path = [next; path];
        current.row = next(1);
        current.col = next(2);
    end
end

function path_length = astar_path_length(start, goal, grid)
    % 将线性索引转换为行列索引
    [num_rows, num_cols] = size(grid);
    % 使用自定义的线性索引转换函数
    [start_row, start_col] = linearToRowCol(start, num_rows, num_cols);
    [goal_row, goal_col] = linearToRowCol(goal, num_rows, num_cols);

    % A*算法初始化
    openSet = [struct('row', start_row, 'col', start_col, 'g', 0, 'f', heuristic(start_row, start_col, goal_row, goal_col))];
    closedSet = false(num_rows, num_cols);

    % gScore记录从起点到当前点的最短路径长度
    gScore = inf(num_rows, num_cols);
    gScore(start_row, start_col) = 0;

    while ~isempty(openSet)
        % 选择f值最小的点
        [~, idx] = min([openSet.f]);
        current = openSet(idx);
%         current_idx = sub2ind([num_rows, num_cols], current.row, current.col);
        current_idx = (current.row-1)*20+current.col;
        % 如果达到目标点
        if current_idx == goal
            path_length = gScore(goal_row, goal_col);
            return;
        end

        % 移除当前点，并加入关闭列表
        openSet(idx) = [];
        closedSet(current.row, current.col) = true;

        % 检查邻居
        neighbors = get_neighbors(current.row, current.col, grid);
        for k = 1:size(neighbors, 1)
            neighbor_row = neighbors(k, 1);
            neighbor_col = neighbors(k, 2);
            if closedSet(neighbor_row, neighbor_col)
                continue;
            end

            tentative_gScore = gScore(current.row, current.col) + 1; % 假设所有步骤成本为1
            if tentative_gScore < gScore(neighbor_row, neighbor_col)
                % 更新最优路径
                gScore(neighbor_row, neighbor_col) = tentative_gScore;
                f = tentative_gScore + heuristic(neighbor_row, neighbor_col, goal_row, goal_col);
                neighbor_idx = find([openSet.row] == neighbor_row & [openSet.col] == neighbor_col);
                if isempty(neighbor_idx)
                    % 如果不在开放列表中，加入开放列表
                    openSet(end+1) = struct('row', neighbor_row, 'col', neighbor_col, 'g', tentative_gScore, 'f', f);
                else
                    % 更新开放列表中的节点
                    openSet(neighbor_idx).g = tentative_gScore;
                    openSet(neighbor_idx).f = f;
                end
            end
        end
    end

    path_length = inf; % 如果无法到达目标点，返回无穷大
end

function [row, col] = linearToRowCol(index, num_rows, num_cols)
    row = ceil(index / num_cols);
    col = mod(index-1, num_cols) + 1;
end

function h = heuristic(row, col, goal_row, goal_col)
    h = abs(goal_row - row) + abs(goal_col - col);  
end

function neighbors = get_neighbors(row, col, grid)
    [num_rows, num_cols] = size(grid);
    neighbors = [];
    if row > 1 && grid(row-1, col) == 0
        neighbors = [neighbors; row-1, col]; % 上
    end   
    if row < num_rows && grid(row+1, col) == 0
        neighbors = [neighbors; row+1, col]; % 下
    end
    if col > 1 && grid(row, col-1) == 0
        neighbors = [neighbors; row, col-1]; % 左
    end
    if col < num_cols && grid(row, col+1) == 0
        neighbors = [neighbors; row, col+1]; % 右
    end
end                                                                                            
