# Supplementary material for: Optimization of multi-AGV task allocation based on an improved PSO algorithm
Source: PLoS One. 2025 Jun 2;20(6):e0321616. doi: 10.1371/journal.pone.0321616 (PMC12129354; doi:10.1371/journal.pone.0321616)
Supplement: S1 File — (ZIP) [file pone.0321616.s001.zip › IPSO_B.m]

G = [0 0 0 0 0 0 0 0 0 0 0 0 0 0 0 0 0 0 0 0;
     0 1 1 0 0 0 0 0 0 1 1 0 0 0 0 0 1 0 0 0;
     0 1 1 0 0 0 0 0 0 1 1 0 0 0 0 0 1 0 0 0;
     0 0 0 0 0 0 0 0 0 0 0 1 0 0 0 0 1 0 0 0;
     0 0 0 0 0 0 0 0 0 0 0 0 0 0 0 0 1 0 0 0;
     0 0 0 0 0 0 0 0 0 0 0 0 0 0 0 0 1 0 0 0;
     0 0 0 0 0 0 1 1 1 0 0 0 0 0 0 0 1 1 1 0;
     0 1 1 1 0 0 1 1 1 0 1 1 1 1 0 0 0 0 0 0;
     0 1 1 1 0 0 0 0 0 0 1 1 1 1 0 0 0 0 0 0;
     0 0 0 0 0 0 0 0 0 0 1 1 1 1 0 0 0 0 0 0;
     0 0 0 0 0 0 0 1 1 1 1 1 1 1 0 0 0 0 0 0;
     0 0 0 0 0 0 0 1 1 1 1 1 1 1 0 0 0 0 0 0;
     0 0 0 0 0 0 0 0 0 0 0 0 0 0 0 1 1 1 1 0;
     0 0 0 0 0 0 0 0 0 0 0 0 0 0 0 1 1 1 1 0;
     1 1 1 1 0 0 0 0 0 0 0 0 0 0 0 1 1 1 1 0;
     1 1 1 1 0 0 0 1 1 1 1 1 0 0 0 0 0 0 0 0;
     0 0 0 0 0 0 1 1 1 1 1 1 0 0 0 0 0 1 1 0;
     0 0 0 0 0 0 0 0 0 0 1 1 0 0 0 0 0 1 1 0;
     0 0 0 0 0 0 0 0 0 0 1 1 0 0 1 0 0 0 0 0;
     0 0 0 0 0 0 0 0 0 0 1 1 0 0 0 0 0 0 0 0];

% 任务列表
global tasks;
tasks = [1,40,293;2,94,292;3,220,385;4,176,109;5,377,186;
    6,388,260;7,378,271;8,344,19;9,251,400;10,24,145;
    11,99,374;12,370,18;13,84,249;14,161,341;15,35,203;
    16,12,82;17,64,195;18,109,159;19,235,122;20,59,141;
    21,2,344;22,264,71;23,347,221;24,17,119;25,186,318; 
    26,103,224;27,367,190;28,133,243;29,160,387;30,185,236];

% 初始化距离矩阵
global distances;
distances = calculate_distances_from_grid(G, tasks);

% 初始化优先任务矩阵
first_tasks = [3,17,18,22,29];

% 初始化初始位置到任务起点的距离矩阵
global initial_positions;
initial_positions = [1, 5, 10, 15, 20];
initial_to_first_task_distances = calculate_initial_to_first_task_distances(initial_positions, tasks, G);
initial_to_last_task_distances = calculate_initial_to_last_task_distances(initial_positions, tasks, G);

% 计算任务距离矩阵
global task_durations;
task_durations = calculate_task_durations(tasks, G);

% 粒子群优化的初始化和迭代
num_tasks = 30;
num_agvs = 5;
n = 500; % 粒子数量
narvs = num_tasks; % 变量个数即任务数
c1 = 2;  % 个体学习因子
c2 = 2;  % 社会学习因子
w = 0.9;  % 惯性权重
K = 100;  % 迭代的次数
vmax = ones(1, num_tasks) * 3; % 粒子的最大速度
x_lb = ones(1, num_tasks); % x的下界
x_ub = ones(1, num_tasks) * num_agvs; % x的上界

% 初始化粒子的位置和速度
x = zeros(n, narvs);
v = zeros(n, narvs);
fit_no_penalty = zeros(n, 1);  % 初始化适应度数组（无惩罚项）
fit_with_penalty = zeros(n, 1);  % 初始化适应度数组（有惩罚项）

% 初始化粒子位置
for i = 1:n
    for agv = 1:num_agvs
        x(i, first_tasks(agv)) = agv;
    end
    remaining_tasks = setdiff(1:num_tasks, first_tasks);
    for j = remaining_tasks
        x(i, j) = randi([1, num_agvs], 1);
    end
    v(i,:) = -vmax + 2 .* vmax .* rand(1, narvs);  % 随机初始化粒子的速度
    fit_no_penalty(i) = Obj_fun_no_penalty(x(i,:), num_tasks, num_agvs, tasks, initial_positions, distances, initial_to_first_task_distances, initial_to_last_task_distances);  % 计算初始适应度（无惩罚项）
    fit_with_penalty(i) = Obj_fun_with_penalty(x(i,:), num_tasks, num_agvs, tasks, initial_positions, distances, initial_to_first_task_distances, initial_to_last_task_distances);  % 计算初始适应度（有惩罚项）
end

% 选择初始最优解
pbest_no_penalty = x;
pbest_with_penalty = x;
[~, ind_no_penalty] = min(fit_no_penalty);
[~, ind_with_penalty] = min(fit_with_penalty);
gbest_no_penalty = x(ind_no_penalty, :);
gbest_with_penalty = x(ind_with_penalty, :);

fitnessbest_no_penalty = zeros(K, 1);  % 初始化每次迭代的最佳适应度记录（无惩罚项）
fitnessbest_with_penalty = zeros(K, 1);  % 初始化每次迭代的最佳适应度记录（有惩罚项）

for d = 1:K
    for i = 1:n
        % 更新速度和位置（无惩罚项）
        v(i,:) = w * v(i,:) + c1 * rand(1, narvs) .* (pbest_no_penalty(i,:) - x(i,:)) + c2 * rand(1, narvs) .* (gbest_no_penalty - x(i,:));
        v(i,:) = max(min(v(i,:), vmax), -vmax);
        x(i,:) = round(x(i,:) + v(i,:));
        x(i,:) = max(min(x(i,:), x_ub), x_lb);

        % 评估新位置（无惩罚项）
        new_distance_no_penalty = Obj_fun_no_penalty(x(i,:), num_tasks, num_agvs, tasks, initial_positions, distances, initial_to_first_task_distances, initial_to_last_task_distances);
        if new_distance_no_penalty < fit_no_penalty(i)
            pbest_no_penalty(i,:) = x(i,:);
            fit_no_penalty(i) = new_distance_no_penalty;
        end
        if new_distance_no_penalty < fit_no_penalty(ind_no_penalty)
            gbest_no_penalty = x(i,:);
            ind_no_penalty = i;
        end

        % 更新速度和位置（有惩罚项）
        v(i,:) = w * v(i,:) + c1 * rand(1, narvs) .* (pbest_with_penalty(i,:) - x(i,:)) + c2 * rand(1, narvs) .* (gbest_with_penalty - x(i,:));
        v(i,:) = max(min(v(i,:), vmax), -vmax);
        x(i,:) = round(x(i,:) + v(i,:));
        x(i,:) = max(min(x(i,:), x_ub), x_lb);

        % 评估新位置（有惩罚项）
        new_distance_with_penalty = Obj_fun_with_penalty(x(i,:), num_tasks, num_agvs, tasks, initial_positions, distances, initial_to_first_task_distances, initial_to_last_task_distances);
        if new_distance_with_penalty < fit_with_penalty(i)
            pbest_with_penalty(i,:) = x(i,:);
            fit_with_penalty(i) = new_distance_with_penalty;
        end
        if new_distance_with_penalty < fit_with_penalty(ind_with_penalty)
            gbest_with_penalty = x(i,:);
            ind_with_penalty = i;
        end
    end

    % 记录当前迭代的最佳适应度
    fitnessbest_no_penalty(d) = fit_no_penalty(ind_no_penalty);
    fitnessbest_with_penalty(d) = fit_with_penalty(ind_with_penalty);
end

% 输出最终结果（无惩罚项）
disp('最佳位置（无惩罚项）：');
disp(gbest_no_penalty);


% 输出最终结果（有惩罚项）
disp('最佳位置（有惩罚项）：');
disp(gbest_with_penalty);


% 输出每辆AGV的任务序列（无惩罚项）
disp('无惩罚项的分配：');
for agv = 1:num_agvs
    assigned_tasks = find(gbest_no_penalty == agv);
    if ~isempty(assigned_tasks)
        start_to_first_distance = initial_to_first_task_distances(agv, assigned_tasks(1));
        empty_load_distance = calculate_no_load_distance_for_agv(gbest_no_penalty, agv, tasks, initial_positions, distances, initial_to_first_task_distances, initial_to_last_task_distances);
        disp(['AGV ' num2str(agv) ': 任务序列 = ' num2str(assigned_tasks)]);
    else
        disp(['AGV ' num2str(agv) ': 无任务分配']);
    end
end

% 输出每辆AGV的任务序列（有惩罚项）
disp('有惩罚项的分配：');
for agv = 1:num_agvs
    assigned_tasks = find(gbest_with_penalty == agv);
    if ~isempty(assigned_tasks)
        start_to_first_distance = initial_to_first_task_distances(agv, assigned_tasks(1));
        empty_load_distance = calculate_no_load_distance_for_agv(gbest_with_penalty, agv, tasks, initial_positions, distances, initial_to_first_task_distances, initial_to_last_task_distances);
        disp(['AGV ' num2str(agv) ': 任务序列 = ' num2str(assigned_tasks) ]);
    else
        disp(['AGV ' num2str(agv) ': 无任务分配']);
    end
end

% 计算单个AGV的空载距离
function no_load_distance = calculate_no_load_distance_for_agv(task_assignments, agv, tasks, initial_positions, distances, initial_to_first_task_distances, initial_to_last_task_distances)
    no_load_distance = 0;
    tasks_for_agv = find(task_assignments == agv);
    if ~isempty(tasks_for_agv)
        first_task = tasks_for_agv(1);
        last_task = tasks_for_agv(end);
        no_load_distance = no_load_distance + initial_to_first_task_distances(agv, first_task) + initial_to_last_task_distances(agv, last_task);
        for i = 1:length(tasks_for_agv)-1
            no_load_distance = no_load_distance + distances(tasks_for_agv(i), tasks_for_agv(i+1));
        end
    end
end

% 目标函数（不带惩罚项）
function total_distance = Obj_fun_no_penalty(task_assignments, num_tasks, num_agvs, tasks, initial_positions, distances, initial_to_first_task_distances, initial_to_last_task_distances)
    total_distance = 0;
    for agv = 1:num_agvs
        tasks_for_agv = find(task_assignments == agv);
        if ~isempty(tasks_for_agv)
            first_task = tasks_for_agv(1);
            last_task = tasks_for_agv(end);
            total_distance = total_distance + initial_to_first_task_distances(agv, first_task) + initial_to_last_task_distances(agv, last_task);
            for i = 1:length(tasks_for_agv)-1
                total_distance = total_distance + distances(tasks_for_agv(i), tasks_for_agv(i+1));
            end
        end
    end
end

% 目标函数（带惩罚项）
function combined_distance = Obj_fun_with_penalty(task_assignments, num_tasks, num_agvs, tasks, initial_positions, distances, initial_to_first_task_distances, initial_to_last_task_distances)
    total_distance = 0;
    individual_distances = zeros(1, num_agvs);
    task_counts = zeros(1, num_agvs);

    for agv = 1:num_agvs
        tasks_for_agv = find(task_assignments == agv);
        task_counts(agv) = length(tasks_for_agv);

        if ~isempty(tasks_for_agv)
            first_task = tasks_for_agv(1);
            last_task = tasks_for_agv(end);
            total_distance = total_distance + initial_to_first_task_distances(agv, first_task) + initial_to_last_task_distances(agv, last_task);
            individual_distances(agv) = individual_distances(agv) + initial_to_first_task_distances(agv, first_task) + initial_to_last_task_distances(agv, last_task);

            for i = 1:length(tasks_for_agv)-1
                total_distance = total_distance + distances(tasks_for_agv(i), tasks_for_agv(i+1));
                individual_distances(agv) = individual_distances(agv) + distances(tasks_for_agv(i), tasks_for_agv(i+1));
            end
        end
    end

    penalty = sum(abs(task_counts - mean(task_counts)));
    lambda = 10;

    combined_distance =  total_distance  + lambda * penalty;
end

% 计算距离矩阵函数
function distances = calculate_distances_from_grid(G, tasks)
    num_tasks = size(tasks, 1);
    distances = zeros(num_tasks, num_tasks);
    for i = 1:num_tasks
        for j = 1:num_tasks
            if i ~= j
                start = tasks(i, 3); % 第 i 个任务的终点
                goal = tasks(j, 2);  % 第 j 个任务的起点
                distances(i, j) = astar_path_length(start, goal, G);
            end
        end
    end
end

% 计算初始位置到第一个任务起点的距离
function initial_to_first_task_distances = calculate_initial_to_first_task_distances(initial_positions, tasks, G)
    num_agvs = length(initial_positions);
    num_tasks = size(tasks, 1);
    initial_to_first_task_distances = zeros(num_agvs, num_tasks);
    for i = 1:num_agvs
        for j = 1:num_tasks
            start = initial_positions(i);
            goal = tasks(j, 2);  % 第 j 个任务的起点
            initial_to_first_task_distances(i, j) = astar_path_length(start, goal, G);
        end
    end
end

% 计算初始位置到最后一个任务终点的距离
function initial_to_last_task_distances = calculate_initial_to_last_task_distances(initial_positions, tasks, G)
    num_agvs = length(initial_positions);
    num_tasks = size(tasks, 1);
    initial_to_last_task_distances = zeros(num_agvs, num_tasks);
    for i = 1:num_agvs
        for j = 1:num_tasks
            start = tasks(j, 3);
            goal = initial_positions(i);
            initial_to_last_task_distances(i, j) = astar_path_length(start, goal, G);
        end
    end
end

% A*算法计算路径长度
function path_length = astar_path_length(start, goal, grid)
    % 将线性索引转换为行列索引
    [num_rows, num_cols] = size(grid);
    [start_row, start_col] = linearToRowCol(start, num_rows, num_cols);
    [goal_row, goal_col] = linearToRowCol(goal, num_rows, num_cols);

    % A*算法初始化
    openSet = [struct('row', start_row, 'col', start_col, 'g', 0, 'f', heuristic(start_row, start_col, goal_row, goal_col))];
    closedSet = false(num_rows, num_cols);

    % gScore记录从起点到当前点的最短路径长度
    gScore = inf(num_rows, num_cols);
    gScore(start_row, start_col) = 0;

    while ~isempty(openSet)
        % 选择f值最小的点
        [~, idx] = min([openSet.f]);
        current = openSet(idx);
        current_idx = (current.row-1)*num_cols + current.col;

        % 如果达到目标点
        if current_idx == goal
            path_length = gScore(goal_row, goal_col);
            return;
        end

        % 移除当前点，并加入关闭列表
        openSet(idx) = [];
        closedSet(current.row, current.col) = true;

        % 检查邻居
        neighbors = get_neighbors(current.row, current.col, grid);
        for k = 1:size(neighbors, 1)
            neighbor_row = neighbors(k, 1);
            neighbor_col = neighbors(k, 2);
            if closedSet(neighbor_row, neighbor_col)
                continue;
            end

            tentative_gScore = gScore(current.row, current.col) + 1;
            if tentative_gScore < gScore(neighbor_row, neighbor_col)
                % 更新最优路径
                gScore(neighbor_row, neighbor_col) = tentative_gScore;
                f = tentative_gScore + heuristic(neighbor_row, neighbor_col, goal_row, goal_col);
                neighbor_idx = find([openSet.row] == neighbor_row & [openSet.col] == neighbor_col);
                if isempty(neighbor_idx)
                    % 如果不在开放列表中，加入开放列表
                    openSet(end+1) = struct('row', neighbor_row, 'col', neighbor_col, 'g', tentative_gScore, 'f', f);
                else
                    % 更新开放列表中的节点
                    openSet(neighbor_idx).g = tentative_gScore;
                    openSet(neighbor_idx).f = f;
                end
            end
        end
    end

    path_length = inf; % 如果无法到达目标点，返回无穷大
end

% 将线性索引转换为行列索引
function [row, col] = linearToRowCol(index, numRows, numCols)
    col = mod(index-1, numCols) + 1;
    row = (index - col) / numCols + 1;
end

% 启发式函数
function h = heuristic(row1, col1, row2, col2)
    % 曼哈顿距离作为启发式函数
    h = abs(row1 - row2) + abs(col1 - col2);
end

% 获取邻居节点
function neighbors = get_neighbors(row, col, grid)
    % 获取邻居节点
    num_rows = size(grid, 1);
    num_cols = size(grid, 2);
    directions = [-1, 0; 1, 0; 0, -1; 0, 1]; 
    neighbors = [];
    for i = 1:size(directions, 1)
        nRow = row + directions(i, 1);
        nCol = col + directions(i, 2);
        if nRow > 0 && nRow <= num_rows && nCol > 0 && nCol <= num_cols && grid(nRow, nCol) == 0
            neighbors = [neighbors; nRow, nCol];
        end
    end
end

% 计算任务距离矩阵
function task_durations = calculate_task_durations(tasks, G)
    num_tasks = size(tasks, 1);
    task_durations = zeros(1, num_tasks);
    for i = 1:num_tasks
        start = tasks(i, 2); % 第 i 个任务的起点
        goal = tasks(i, 3);  % 第 i 个任务的终点
        task_durations(i) = astar_path_length(start, goal, G);
    end
end
