# Supplementary material for: Optimization of multi-AGV task allocation based on an improved PSO algorithm
Source: PLoS One. 2025 Jun 2;20(6):e0321616. doi: 10.1371/journal.pone.0321616 (PMC12129354; doi:10.1371/journal.pone.0321616)
Supplement: S1 File — (ZIP) [file pone.0321616.s001.zip › IPSO_B_P.m]

G = [0 0 0 0 0 0 0 0 0 0 0 0 0 0 0 0 0 0 0 0;
     0 1 1 0 0 0 0 0 0 1 1 0 0 0 0 0 1 0 0 0;
     0 1 1 0 0 0 0 0 0 1 1 0 0 0 0 0 1 0 0 0;
     0 0 0 0 0 0 0 0 0 0 0 1 0 0 0 0 1 0 0 0;
     0 0 0 0 0 0 0 0 0 0 0 0 0 0 0 0 1 0 0 0;
     0 0 0 0 0 0 0 0 0 0 0 0 0 0 0 0 1 0 0 0;
     0 0 0 0 0 0 1 1 1 0 0 0 0 0 0 0 1 1 1 0;
     0 1 1 1 0 0 1 1 1 0 1 1 1 1 0 0 0 0 0 0;
     0 1 1 1 0 0 0 0 0 0 1 1 1 1 0 0 0 0 0 0;
     0 0 0 0 0 0 0 0 0 0 1 1 1 1 0 0 0 0 0 0;
     0 0 0 0 0 0 0 1 1 1 1 1 1 1 0 0 0 0 0 0;
     0 0 0 0 0 0 0 1 1 1 1 1 1 1 0 0 0 0 0 0;
     0 0 0 0 0 0 0 0 0 0 0 0 0 0 0 1 1 1 1 0;
     0 0 0 0 0 0 0 0 0 0 0 0 0 0 0 1 1 1 1 0;
     1 1 1 1 0 0 0 0 0 0 0 0 0 0 0 1 1 1 1 0;
     1 1 1 1 0 0 0 1 1 1 1 1 0 0 0 0 0 0 0 0;
     0 0 0 0 0 0 1 1 1 1 1 1 0 0 0 0 0 1 1 0;
     0 0 0 0 0 0 0 0 0 0 1 1 0 0 0 0 0 1 1 0;
     0 0 0 0 0 0 0 0 0 0 1 1 0 0 1 0 0 0 0 0;
     0 0 0 0 0 0 0 0 0 0 1 1 0 0 0 0 0 0 0 0];

% 任务列表：任务编号，起点索引，终点索引
global tasks;
tasks = [1,40,293;2,94,292;3,220,385;4,176,109;5,377,186;
    6,388,260;7,378,271;8,344,19;9,251,400;10,24,145;
    11,99,374;12,370,18;13,84,249;14,161,341;15,35,203;
    16,12,82;17,64,195;18,109,159;19,235,122;20,59,141;
    21,2,344;22,264,71;23,347,221;24,17,119;25,186,318; 
    26,103,224;27,367,190;28,133,243;29,160,387;30,185,236];


% 初始化全局变量和距离矩阵
global distances;
distances = calculate_distances_from_grid(G, tasks);  % 任务间距离矩阵

global initial_positions;
initial_positions = [1, 5, 10, 15, 20];  % AGV初始位置

first_tasks = [3,17,18,22,29];  % 优先任务
initial_to_first_task_distances = calculate_initial_to_first_task_distances(initial_positions, tasks, G);
initial_to_last_task_distances = calculate_initial_to_last_task_distances(initial_positions, tasks, G);


% 粒子群优化初始化
num_tasks = 30;      % 总任务数
num_agvs = 5;        % AGV数量
n = 500;             % 粒子数量
w = 0.9;             % 惯性权重
c1 = 2;              % 个体学习因子
c2 = 2;              % 社会学习因子
K = 100;             % 最大迭代次数
vmax = ones(1, num_tasks) * 3;  % 粒子的最大速度

% 初始化粒子位置、速度和适应度
x = zeros(n, num_tasks);
v = zeros(n, num_tasks);
fit = zeros(n, 1);
distance_matrix_copy = calculate_initial_to_first_task_distances(initial_positions, tasks(first_tasks,:), G);

% 初始化粒子位置与速度
priority_assignment = assignTasks(num_agvs, distance_matrix_copy, first_tasks);
for i = 1:n
    % 分配优先任务
    for agv = 1:num_agvs
        x(i, priority_assignment(agv)) = agv;
    end
    % 剩余任务随机分配
    remaining_tasks = setdiff(1:num_tasks, first_tasks);
    for j = remaining_tasks
        x(i, j) = randi([1, num_agvs], 1);
    end
    % 随机初始化速度
    v(i,:) = -vmax + 2 .* vmax .* rand(1, num_tasks);
    % 计算适应度
    fit(i) = Obj_fun(x(i,:), num_tasks, num_agvs, tasks, initial_positions, distances, initial_to_first_task_distances, initial_to_last_task_distances);
end

% 粒子群优化迭代
pbest = x;  % 每个粒子的历史最佳位置
[~, ind] = min(fit);
gbest = x(ind, :); 

for d = 1:K
    for i = 1:n
        % 更新速度和位置
        v(i,:) = w * v(i,:) + c1 * rand(1, num_tasks) .* (pbest(i,:) - x(i,:)) + c2 * rand(1, num_tasks) .* (gbest - x(i,:));
        v(i,:) = max(min(v(i,:), vmax), -vmax);
        x(i,:) = max(min(round(x(i,:) + v(i,:)), num_agvs), 1);
        
        % 更新适应度
        new_distance = Obj_fun(x(i,:), num_tasks, num_agvs, tasks, initial_positions, distances, initial_to_first_task_distances, initial_to_last_task_distances);
        if new_distance < fit(i)
            pbest(i,:) = x(i,:);
            fit(i) = new_distance;
        end
        if new_distance < fit(ind)
            gbest = x(i,:);
            ind = i;
        end
    end
end


% 输出最终分配结果
disp('最佳的位置是：');
disp(gbest);
% 输出最终任务分配和执行顺序
final_assignments = gbest;
total_times = zeros(1, num_agvs);  % 每个AGV的总运行时间
empty_running_distances = zeros(1, num_agvs);  % 每个AGV的空载距离
first_task_distances = zeros(1, num_agvs);  % 每个AGV从起点到第一个任务起点的距离

% 遍历每辆AGV的任务分配情况并输出
for agv = 1:num_agvs
    assigned_tasks = find(final_assignments == agv);
    task_order = get_task_order_with_priority(initial_positions(agv), assigned_tasks, tasks, distances, G, priority_assignment(agv));
    disp(['AGV ' num2str(agv) ': ' num2str(task_order)]);
    
    if isempty(task_order)
        continue; % 如果没有任务分配给此AGV，跳过计算
    end
    
    % 计算总时间和空载距离
    start_position = initial_positions(agv);
    first_task = tasks(task_order(1), 2);
    last_task = tasks(task_order(end), 3);
    
    % 从起点到第一个任务起点的距离
    first_task_distance = astar_path_length(start_position, first_task, G);
    first_task_distances(agv) = first_task_distance;
    
    % 从最后一个任务终点到起点的距离
    return_distance = astar_path_length(last_task, start_position, G);

    % 计算任务间距离和总时间
    task_route_total = first_task_distance + return_distance;
    for i = 1:length(task_order)-1
        task_start = tasks(task_order(i), 3);  
        next_task_start = tasks(task_order(i+1), 2);  
        task_to_task_distance = astar_path_length(task_start, next_task_start, G);
        task_route_total = task_route_total + task_to_task_distance;
    end
    task_execution_time = sum(tasks(task_order, 1));
    total_times(agv) = task_route_total + task_execution_time;  
    empty_running_distances(agv) = first_task_distance + return_distance + sum(distances(sub2ind(size(distances), task_order(1:end-1), task_order(2:end))));
end

disp('每个AGV从起点到第一个任务起点的距离:');
disp(num2str(first_task_distances));
disp('每个AGV的总运行时间:');
disp(num2str(total_times));
disp('每个AGV的空载距离:');
disp(num2str(empty_running_distances));


% 计算距离矩阵函数
function distances = calculate_distances_from_grid(G, tasks)
    num_tasks = size(tasks, 1);
    distances = zeros(num_tasks, num_tasks);
    for i = 1:num_tasks
        for j = 1:num_tasks
            if i ~= j
                start = tasks(i, 3); % 第 i 个任务的终点
                goal = tasks(j, 2);  % 第 j 个任务的起点
                distances(i, j) = astar_path_length(start, goal, G);
            end
        end
    end
end

% 目标函数
function combined_distance = Obj_fun(task_assignments, num_tasks, num_agvs, tasks, initial_positions, distances, initial_to_first_task_distances, initial_to_last_task_distances)
    total_distance = 0;
    individual_distances = zeros(1, num_agvs);  % 各AGV的任务序列空载距离
    task_counts = zeros(1, num_agvs);  % 各AGV的任务数量

    for agv = 1:num_agvs
        tasks_for_agv = find(task_assignments == agv);
        task_counts(agv) = length(tasks_for_agv);

        if ~isempty(tasks_for_agv)
            first_task = tasks_for_agv(1);
            last_task = tasks_for_agv(end);   
            last_distance = initial_to_last_task_distances(agv, last_task);
            first_distance = initial_to_first_task_distances(agv, first_task);

            total_distance = total_distance + first_distance + last_distance;
            individual_distances(agv) = individual_distances(agv) + first_distance + last_distance;

            for i = 1:length(tasks_for_agv)-1
                task_distance = distances(tasks_for_agv(i), tasks_for_agv(i+1));
                total_distance = total_distance + task_distance;
                individual_distances(agv) = individual_distances(agv) + task_distance;
            end
        end
    end

    penalty = sum(abs(task_counts - mean(task_counts)));
    lambda = 10; 

    % 总优化目标函数

    combined_distance =  total_distance + lambda * penalty;
    
end

% 计算初始位置到第一个任务起点的距离
function initial_to_first_task_distances = calculate_initial_to_first_task_distances(initial_positions, tasks, G)
    num_agvs = length(initial_positions);
    num_tasks = size(tasks, 1);
    initial_to_first_task_distances = zeros(num_agvs, num_tasks);
    for i = 1:num_agvs
        for j = 1:num_tasks
            start = initial_positions(i);
            goal = tasks(j, 2);  % 第 j 个任务的起点
            initial_to_first_task_distances(i, j) = astar_path_length(start, goal, G);
        end
    end
end

% 计算初始位置到最后一个任务终点的距离
function initial_to_last_task_distances = calculate_initial_to_last_task_distances(initial_positions, tasks, G)
    num_agvs = length(initial_positions);
    num_tasks = size(tasks, 1);
    initial_to_last_task_distances = zeros(num_agvs, num_tasks);
    for i = 1:num_agvs
        for j = 1:num_tasks
            start = tasks(j, 3);
            goal = initial_positions(i);
            initial_to_last_task_distances(i, j) = astar_path_length(start, goal, G);
        end
    end
end

% A*算法计算路径长度
function path_length = astar_path_length(start, goal, grid)

    [num_rows, num_cols] = size(grid);
    [start_row, start_col] = linearToRowCol(start, num_rows, num_cols);
    [goal_row, goal_col] = linearToRowCol(goal, num_rows, num_cols);

    % A*算法初始化
    openSet = [struct('row', start_row, 'col', start_col, 'g', 0, 'f', heuristic(start_row, start_col, goal_row, goal_col))];
    closedSet = false(num_rows, num_cols);

    % gScore记录从起点到当前点的最短路径长度
    gScore = inf(num_rows, num_cols);
    gScore(start_row, start_col) = 0;

    while ~isempty(openSet)
        % 选择f值最小的点
        [~, idx] = min([openSet.f]);
        current = openSet(idx);
        current_idx = (current.row-1)*num_cols + current.col;

        % 如果达到目标点
        if current_idx == goal
            path_length = gScore(goal_row, goal_col);
            return;
        end

        % 移除当前点，并加入关闭列表
        openSet(idx) = [];
        closedSet(current.row, current.col) = true;

        % 检查邻居
        neighbors = get_neighbors(current.row, current.col, grid);
        for k = 1:size(neighbors, 1)
            neighbor_row = neighbors(k, 1);
            neighbor_col = neighbors(k, 2);
            if closedSet(neighbor_row, neighbor_col)
                continue;
            end

            tentative_gScore = gScore(current.row, current.col) + 1; 
            if tentative_gScore < gScore(neighbor_row, neighbor_col)
                % 更新最优路径
                gScore(neighbor_row, neighbor_col) = tentative_gScore;
                f = tentative_gScore + heuristic(neighbor_row, neighbor_col, goal_row, goal_col);
                neighbor_idx = find([openSet.row] == neighbor_row & [openSet.col] == neighbor_col);
                if isempty(neighbor_idx)
                    % 如果不在开放列表中，加入开放列表
                    openSet(end+1) = struct('row', neighbor_row, 'col', neighbor_col, 'g', tentative_gScore, 'f', f);
                else
                    % 更新开放列表中的节点
                    openSet(neighbor_idx).g = tentative_gScore;
                    openSet(neighbor_idx).f = f;
                end
            end
        end
    end

    path_length = inf; % 如果无法到达目标点，返回无穷大
end

% 将线性索引转换为行列索引
function [row, col] = linearToRowCol(index, numRows, numCols)
    col = mod(index-1, numCols) + 1;
    row = (index - col) / numCols + 1;
end

% 启发式函数
function h = heuristic(row1, col1, row2, col2)
    % 曼哈顿距离作为启发式函数
    h = abs(row1 - row2) + abs(col1 - col2);
end

% 获取邻居节点
function neighbors = get_neighbors(row, col, grid)
    % 获取邻居节点
    num_rows = size(grid, 1);
    num_cols = size(grid, 2);
    directions = [-1, 0; 1, 0; 0, -1; 0, 1];
    neighbors = [];
    for i = 1:size(directions, 1)
        nRow = row + directions(i, 1);
        nCol = col + directions(i, 2);
        if nRow > 0 && nRow <= num_rows && nCol > 0 && nCol <= num_cols && grid(nRow, nCol) == 0
            neighbors = [neighbors; nRow, nCol];
        end
    end
end

% 获取任务执行顺序
function task_order = get_task_order_with_priority(initial_position, assigned_tasks, tasks, distances, G, priority_task)
    num_tasks = length(assigned_tasks);
    if num_tasks == 0
        task_order = [];
        return;
    end

    % 确保优先任务在任务序列的开头
    task_order = priority_task;
    visited = false(1, num_tasks);
    visited(assigned_tasks == priority_task) = true;  % 标记优先任务为已访问

    current_position = tasks(priority_task, 3); 
    for i = 2:num_tasks
        min_distance = inf;
        next_task_idx = -1;
        for j = 1:num_tasks
            if ~visited(j)
                task_idx = assigned_tasks(j);
                start = tasks(task_idx, 2);
                distance = astar_path_length(current_position, start, G);
                if distance < min_distance
                    min_distance = distance;
                    next_task_idx = j;
                end
            end
        end
        task_order = [task_order, assigned_tasks(next_task_idx)];
        visited(next_task_idx) = true;
        current_position = tasks(assigned_tasks(next_task_idx), 3);
    end
end

% 获取任务执行顺序
function priority_assignment = assignTasks(num_agvs, initial_to_first_tasks_distances, first_tasks)
    % 使用匈牙利算法进行任务分配
    task_indices = hungarianAlgorithm(initial_to_first_tasks_distances);
    priority_assignment = zeros(1, num_agvs);

    for agv = 1:num_agvs

        priority_assignment(agv) = first_tasks(task_indices(agv));
    end
end

function assignment = hungarianAlgorithm(costMatrix)

    n = size(costMatrix, 1);
    mask = zeros(n); % 用于标记可能的分配
    rowCover = zeros(1, n); % 行覆盖
    colCover = zeros(1, n); % 列覆盖
    assignment = zeros(1, n); % 存储最终分配结果


    for i = 1:n
        costMatrix(i, :) = costMatrix(i, :) - min(costMatrix(i, :));
    end
    for j = 1:n
        costMatrix(:, j) = costMatrix(:, j) - min(costMatrix(:, j));
    end


    for i = 1:n
        for j = 1:n
            if costMatrix(i, j) == 0 && ~rowCover(i) && ~colCover(j)
                mask(i, j) = 1;
                rowCover(i) = 1;
                colCover(j) = 1;
            end
        end
    end
    rowCover(:) = 0; 
    colCover(:) = 0;


    while sum(assignment) < n
        [mask, rowCover, colCover] = coverZeros(costMatrix, mask, rowCover, colCover);
        if sum(rowCover) == n
            break; 
        else
            costMatrix = adjustMatrix(costMatrix, rowCover, colCover);
        end
    end


    for i = 1:n
        for j = 1:n
            if mask(i, j) == 1
                assignment(i) = j;
            end
        end
    end
end

function [mask, rowCover, colCover] = coverZeros(costMatrix, mask, rowCover, colCover)
    n = size(costMatrix, 1);
    while true
        % 找到未覆盖的零元素
        found = false;
        for i = 1:n
            for j = 1:n
                if costMatrix(i, j) == 0 && ~rowCover(i) && ~colCover(j)
                    mask(i, j) = 1; 
                    rowCover(i) = 1;
                    colCover(j) = 1;
                    found = true;
                    break;
                end
            end
            if found
                break;
            end
        end
        if ~found
            break;
        end
    end

   
    colCover = any(mask == 1, 1);
end

function costMatrix = adjustMatrix(costMatrix, rowCover, colCover)
    n = size(costMatrix, 1);
    % 寻找未被覆盖元素的最小值
    minUncovered = min(costMatrix(~rowCover, ~colCover), [], 'all');
    % 对未覆盖的行减去最小值
    for i = 1:n
        if ~rowCover(i)
            costMatrix(i, :) = costMatrix(i, :) - minUncovered;
        end
    end
    % 对被覆盖的列加上最小值
    for j = 1:n
        if colCover(j)
            costMatrix(:, j) = costMatrix(:, j) + minUncovered;
        end
    end
end
